# Supplementary material for: SHIV.D Infection Alters Production and Protein Composition of Myeloid-Derived Extracellular Vesicles
Source: Int J Mol Sci. 2026 Jan 18;27(2):966. doi: 10.3390/ijms27020966 (PMC12842161; doi:10.3390/ijms27020966)
Supplement: Supplementary file 1 [file ijms-27-00966-s001.zip]

Archive with 1 entries (1 files):
- ijms-4077482-supplementary.pdf
